# Supplementary material for: Novel Method Based on Ion Mobility Spectrometry Combined with Machine Learning for the Discrimination of Fruit Juices
Source: Foods. 2023 Jun 29;12(13):2536. doi: 10.3390/foods12132536 (PMC10340320; doi:10.3390/foods12132536)
Supplement: Supplementary file 1 [file foods-12-02536-s001.zip]

Archive with 4 entries (4 files):
- FigureS1.png
- Table S1.pdf
- Table S2.pdf
- Table S3.pdf
